# Supplementary material for: MCHM Acts as a Hydrotrope, Altering the Balance of Metals in Yeast
Source: Biol Trace Elem Res. 2019 Aug 7;195(1):260–71. doi: 10.1007/s12011-019-01850-z (PMC7150659; doi:10.1007/s12011-019-01850-z)
Supplement: Supplementary file 8 — Comparisons of zinc related genes from S96 and S96 yeast treated with 550 ppm MCHM for 90 min in YPD and YM supplemented with lysine. (XLSX 16 kb) [file 12011_2019_1850_MOESM8_ESM.xlsx]

## Sheet: Sheet1
Filter
gene_id	note	state	comparison	(empty)
COT1	Vacuolar transporter that mediates zinc transport into the vacuole; overexpression confers resistance to cobalt and rhodium; protein abundance increases in response to DNA replication stress; COT1 has a paralog, ZRC1, that arose from the whole genome duplication	Up	S288C YM + MCHM/ S288C YM
GAT1	Transcriptional activator of nitrogen catabolite repression genes; contains a GATA-1-type zinc finger DNA-binding motif; activity and localization regulated by nitrogen limitation and Ure2p; different translational starts produce two major and two minor isoforms that are differentially regulated and localized	Up	pS288C YM + MCHM/ S288C YM + MCHM
			pS288C YPD + MCHM/ pS288C YPD
IZH1	Membrane protein involved in zinc ion homeostasis; member of the four-protein IZH family; transcription is regulated directly by Zap1p, expression induced by zinc deficiency and fatty acids; deletion increases sensitivity to elevated zinc; IZH1 has a paralog, IZH4, that arose from the whole genome duplication	Down	pS288C YM + MCHM/ pS288C YM
			S288C YPD + MCHM/ S288C YPD
IZH2	Plasma membrane receptor for plant antifungal protein, osmotin; involved in zinc ion homeostasis, apoptosis; negatively regulates ZRT1 and other functionally divergent genes through CCCTC promoter motif (IzRE); modulates FET3 activity in iron-independent manner; affects gene expression by influencing balance of competition between Msn2p/Msn4p and Nrg1p/Nrg2p for binding to the IzRE; transcription…	Down	pS288C YM + MCHM/ pS288C YM
			S288C YM + MCHM/ S288C YM
IZH4	Membrane protein involved in zinc ion homeostasis; member of the four-protein IZH family; expression induced by fatty acids and altered zinc levels; deletion reduces sensitivity to excess zinc; possible role in sterol metabolism; protein increases in abundance and relocalizes from nucleus to ER upon DNA replication stress; IZH4 has a paralog, IZH1, that arose from the whole genome duplication	Down	pS288C YPD + MCHM/ pS288C YPD
LEE1	Zinc-finger protein of unknown function	Up	pS288C YM + MCHM/ S288C YM + MCHM
			pS288C YM/ S288C YM
MIG1	Transcription factor involved in glucose repression; sequence specific DNA binding protein containing two Cys2His2 zinc finger motifs; regulated by the SNF1 kinase and the GLC7 phosphatase; regulates filamentous growth along with Mig2p in response to glucose depletion; activated in stochastic pulses of nuclear localization, shuttling between cytosol and nucleus depending on external glucose level…	Up	pS288C YM + MCHM/ S288C YM + MCHM
REH1	Cytoplasmic 60S subunit biogenesis factor; associates with pre-60S particles; similar to Rei1p and shares partially redundant function in cytoplasmic 60S subunit maturation; contains dispersed C2H2 zinc finger domains	Up	S288C YM + MCHM/ S288C YM
TEA1	Ty1 enhancer activator involved in Ty enhancer-mediated transcription; required for full levels of Ty enhancer-mediated transcription; C6 zinc cluster DNA-binding protein	Up	S288C YM + MCHM/ S288C YM
USV1	Putative transcription factor containing a C2H2 zinc finger; mutation affects transcriptional regulation of genes involved in growth on non-fermentable carbon sources, response to salt stress and cell wall biosynthesis; USV1 has a paralog, RGM1, that arose from the whole genome duplication	Up	pS288C YM + MCHM/ S288C YM + MCHM
ZRT1	High-affinity zinc transporter of the plasma membrane; responsible for the majority of zinc uptake; transcription is induced under low-zinc conditions by the Zap1p transcription factor	Down	pS288C YM/ S288C YM
			S288C YM + MCHM/ S288C YM
			S288C YPD + MCHM/ S288C YPD
ZRT2	Low-affinity zinc transporter of the plasma membrane; transcription is induced under low-zinc conditions by the Zap1p transcription factor	Down	pS288C YM/ S288C YM
