# Supplementary material for: MCHM Acts as a Hydrotrope, Altering the Balance of Metals in Yeast
Source: Biol Trace Elem Res. 2019 Aug 7;195(1):260–71. doi: 10.1007/s12011-019-01850-z (PMC7150659; doi:10.1007/s12011-019-01850-z)
Supplement: Supplementary file 9 — Comparisons of iron related genes from S96 and S96 yeast treated with 550 ppm MCHM for 90 min in YPD and YM supplemented with lysine. (XLSX 16 kb) [file 12011_2019_1850_MOESM9_ESM.xlsx]

## Sheet: Sheet1
Filter
gene_id	note	state	comparison	(empty)
ARN1	ARN family transporter for siderophore-iron chelates; responsible for uptake of iron bound to ferrirubin, ferrirhodin, and related siderophores; protein increases in abundance and relocalizes to the vacuole upon DNA replication stress	Up	pS288C YPD + MCHM/ S288C YPD + MCHM
ARN2	Transporter; member of the ARN family of transporters that specifically recognize siderophore-iron chelates; responsible for uptake of iron bound to the siderophore triacetylfusarinine C	Up	pS288C YPD + MCHM/ S288C YPD + MCHM
			pS288C YPD/ S288C YPD
ENB1	Endosomal ferric enterobactin transporter; expressed under conditions of iron deprivation; member of the major facilitator superfamily; expression is regulated by Rcs1p and affected by chloroquine treatment	Up	S288C YM + MCHM/ S288C YM
			S288C YPD + MCHM/ S288C YPD
FIT1	Mannoprotein that is incorporated into the cell wall; incorporated via a glycosylphosphatidylinositol (GPI) anchor; involved in the retention of siderophore-iron in the cell wall	Up	pS288C YPD/ S288C YPD
FIT2	Mannoprotein that is incorporated into the cell wall; incorporated via a glycosylphosphatidylinositol (GPI) anchor; involved in the retention of siderophore-iron in the cell wall	Up	pS288C YM + MCHM/ S288C YM + MCHM
			pS288C YM/ S288C YM
			pS288C YPD + MCHM/ pS288C YPD
			pS288C YPD + MCHM/ S288C YPD + MCHM
			pS288C YPD/ S288C YPD
FIT3	Mannoprotein that is incorporated into the cell wall; incorporated via a glycosylphosphatidylinositol (GPI) anchor; involved in the retention of siderophore-iron in the cell wall	Up	pS288C YM + MCHM/ S288C YM + MCHM
			pS288C YPD + MCHM/ S288C YPD + MCHM
FMP40	Putative protein of unknown function; proposed to be involved in responding to environmental stresses; the authentic, non-tagged protein is detected in highly purified mitochondria in high-throughput studies	Up	pS288C YM/ S288C YM
FTR1	High affinity iron permease; involved in the transport of iron across the plasma membrane; forms complex with Fet3p; expression is regulated by iron; protein abundance increases in response to DNA replication stress	Down	pS288C YM + MCHM/ pS288C YM
			S288C YM + MCHM/ S288C YM
			S288C YPD + MCHM/ S288C YPD
		Up	pS288C YM + MCHM/ S288C YM + MCHM
FUR4	Plasma membrane localized uracil permease; expression is tightly regulated by uracil levels and environmental cues; conformational alterations induced by unfolding or substrate binding result in Rsp5p-mediated ubiquitination and degradation	Down	pS288C YM/ S288C YM
GGC1	Mitochondrial GTP/GDP transporter; essential for mitochondrial genome maintenance; has a role in mitochondrial iron transport; member of the mitochondrial carrier family	Up	pS288C YPD + MCHM/ pS288C YPD
			S288C YM + MCHM/ S288C YM
			S288C YPD + MCHM/ S288C YPD
IZH2	Plasma membrane receptor for plant antifungal protein, osmotin; involved in zinc ion homeostasis, apoptosis; negatively regulates ZRT1 and other functionally divergent genes through CCCTC promoter motif (IzRE); modulates FET3 activity in iron-independent manner; affects gene expression by influencing balance of competition between Msn2p/Msn4p and Nrg1p/Nrg2p for binding to the IzRE; transcription…	Down	pS288C YM + MCHM/ pS288C YM
			S288C YM + MCHM/ S288C YM
SIT1	Ferrioxamine B transporter; member of the ARN family of transporters that specifically recognize siderophore-iron chelates; transcription is induced during iron deprivation and diauxic shift; potentially phosphorylated by Cdc28p	Up	pS288C YM + MCHM/ S288C YM + MCHM
			pS288C YPD + MCHM/ S288C YPD + MCHM
			pS288C YPD/ S288C YPD
