# Supplementary material for: MCHM Acts as a Hydrotrope, Altering the Balance of Metals in Yeast
Source: Biol Trace Elem Res. 2019 Aug 7;195(1):260–71. doi: 10.1007/s12011-019-01850-z (PMC7150659; doi:10.1007/s12011-019-01850-z)
Supplement: Supplementary file 10 — Levels of metals from S96 grande and petite yeast treated with 550 ppm MCHM grown over 90 min in YPD. The mean of four biological replicates is shown with standard error. Levels of metals washed with water compared to yeast washed with EDTA. (XLSX 18 kb) [file 12011_2019_1850_MOESM10_ESM.xlsx]

## Sheet: Ionomics Table 1 By (Yeast, Tim
Yeast	Time	Mean(Ca ug/mg)	Std Err(Ca ug/mg)
S96	0	0.371875	0.0207506
S96	10	0.5595	0.0239322
S96	30	0.653	0.0376208
S96	90	0.553714	0.0482077
S96p	0	0.403375	0.00907496
S96p	10	0.540625	0.0183185
S96p	30	0.54875	0.0211548
S96p	90	0.581875	0.0273597
Yeast	Time	Mean(Fe ug/mg)	Std Err(Fe ug/mg)
S96	0	0.066875	0.00723444
S96	10	0.11875	0.0115151
S96	30	0.1465	0.00576008
S96	90	0.123143	0.0142251
S96p	0	0.23925	0.00978109
S96p	10	0.2715	0.00998213
S96p	30	0.305125	0.0134515
S96p	90	0.313125	0.0145239
Yeast	Time	Mean(Mg ug/mg)	Std Err(Mg ug/mg)
S96	0	7.53425	0.331025
S96	10	11.3326	0.6314
S96	30	14.0418	1.00132
S96	90	11.3499	0.787324
S96p	0	6.213	0.137943
S96p	10	7.07812	0.263729
S96p	30	7.49475	0.137572
S96p	90	7.87462	0.251313
Yeast	Time	Mean(Na ug/mg)	Std Err(Na ug/mg)
S96	0	1.17912	0.0728902
S96	10	1.71463	0.0827464
S96	30	1.84213	0.122662
S96	90	1.48871	0.101333
S96p	0	0.973375	0.0364015
S96p	10	1.21887	0.0785469
S96p	30	1.4175	0.0620763
S96p	90	1.77087	0.105313
Yeast	Time	Mean(P ug/mg)	Std Err(P ug/mg)
S96	0	69.3035	3.16405
S96	10	105.91	5.90378
S96	30	133.208	9.63087
S96	90	104.439	7.57332
S96p	0	56.8821	1.3458
S96p	10	64.9664	2.32741
S96p	30	68.5741	1.34364
S96p	90	65.8759	2.15664
Yeast	Time	Mean(Zn ug/mg)	Std Err(Zn ug/mg)
S96	0	1.326	0.0594865
S96	10	2.21338	0.126435
S96	30	3.083	0.246296
S96	90	2.89971	0.244994
S96p	0	0.905375	0.0233261
S96p	10	1.04575	0.0417769
S96p	30	1.13638	0.0242266
S96p	90	1.17175	0.0430439
Yeast	Time	Mean(K ug/mg)	Std Err(K ug/mg)
S96	0	12.1094	0.274632
S96	10	16.3125	0.613178
S96	30	16.5813	0.486967
S96	90	18.975	0.453918
S96p	0	10.9187	0.188849
S96p	10	10.9802	0.182783
S96p	30	12.3925	0.531048
S96p	90	12.2594	0.326608
average ug/mg	Ca	Fe	Na	Zn	P	Mg		standard deviation	Ca	Fe	Na	Zn	P	Mg
grande_water	0.374201	0.0579743	7.14443	1.15785	65.0598	1.24634		grande_water	0.0552351	0.0106685	0.774119	0.208464	6.98108	0.119792
grande_EDTA	0.347846	0.0714547	7.48651	1.13149	69.5211	1.32875		grande_EDTA	0.0252718	0.037047	0.470721	0.148739	4.55359	0.0742126
petite_water	0.403083	0.237691	6.1098	0.94785	55.7858	0.890516		petite_water	0.0252718	0.037047	0.470721	0.148739	4.55359	0.0742126
petite_EDTA	0.380305	0.226965	5.95523	0.942415	54.6742	0.867603		petite_EDTA	0.0252718	0.037047	0.470721	0.148739	4.55359	0.0742126
